# Supplementary material for: Ketamine, Esketamine, and Arketamine: Their Mechanisms of Action and Applications in the Treatment of Depression and Alleviation of Depressive Symptoms
Source: Biomedicines. 2024 Oct 9;12(10):2283. doi: 10.3390/biomedicines12102283 (PMC11505277; doi:10.3390/biomedicines12102283)
Supplement: Supplementary file 1 [file biomedicines-12-02283-s001.zip]

Archive with 1 entries (1 files):
- biomedicines-3235339-supplementary.pdf
